# Supplementary material for: The BDNF Val66Met Polymorphism (rs6265) Modulates Inflammation and Neurodegeneration in the Early Phases of Multiple Sclerosis
Source: Genes (Basel). 2022 Feb 10;13(2):332. doi: 10.3390/genes13020332 (PMC8871843; doi:10.3390/genes13020332)
Supplement: Supplementary file 1 [file genes-13-00332-s001.zip]

Archive with 1 entries (1 files):
- genes-1559425-supplementary.pdf
